# Supplementary material for: A molecular survey of orthohantaviruses in rodents across the tri-border region of China, Russia, and North Korea
Source: PLoS Negl Trop Dis. 2026 Apr 20;20(4):e0014134. doi: 10.1371/journal.pntd.0014134 (PMC13120696; doi:10.1371/journal.pntd.0014134)
Supplement: S1 Data — (XLSX) [file pntd.0014134.s001.xlsx]

## Sheet: L
Extended Data 1. Nucleotide sequence similarity of L segment (upper right) and amino acid sequence similarity of RdRp (lower left) of hantaviruses.
	AB620030 AMRV	JX473002 AMRV	PV600331 AMRV	KC136242 AMRV	KJ857317 HTNV	AB620033 HTNV	PV600330 HTNV	PV600322 HTNV	PV600323 HTNV	PV600332 HTNV	PV600324 HTNV	PV600327 HTNV	PV600326 HTNV	PV600328 HTNV	PV600325 HTNV	PV600329 HTNV	KT885047 HTNV	PQ212937 HTNV	KX687237 HTNV	MK548667 HTNV	KY594712 HTNV	JX853574 SEOV	MT711942 SEOV	OK500096 SEOV	MF149938 SEOV	KX289952 SEOV	KJ857320 KKMV	MH499473 ARTV	NC034399 JJUV	JX028271 MUJV	MZ014471 PUUV	KJ857311 KHAV
AB620030 AMRV	100	89.6	88.8	89.3	82.2	82	81.7	81.6	81.7	81.7	81.8	81.8	81.8	81.6	81.7	81.6	81.6	81.6	81.7	81.8	81.2	75.5	75.6	75.6	75.6	75.7	70.9	70.7	69.3	66.8	66.6	66.9
JX473002 AMRV	99	100	95.2	95.5	81.7	81.7	81.6	81.5	81.5	81.5	81.6	81.6	81.6	81.5	81.5	81.5	81.9	81.8	81.6	81.8	81.3	75	74.9	75	75.3	74.8	70.7	70.6	69.2	66.5	66.8	66.6
PV600331 AMRV	98.7	99.3	100	98.2	81.5	81.6	81.2	81	81.1	81.1	81.2	81.2	81.2	81.1	81.1	81	81.9	81.9	81.6	81.7	81.3	74.6	74.4	74.8	75.2	74.5	70.7	70.6	68.9	65.8	66.4	66.5
KC136242 AMRV	98.7	99.2	99	100	81.6	81.6	81.3	81.1	81.2	81.2	81.3	81.3	81.3	81.1	81.2	81.1	81.9	81.9	81.7	81.8	81.3	74.8	74.8	75.1	75.4	74.7	70.7	70.6	68.9	65.9	66.5	66.6
KJ857317 HTNV	96.2	96.1	95.9	95.7	100	97.6	96.3	96.2	96.4	96.3	96.4	96.4	96.4	96.3	96.3	96.3	87.9	87.9	87.7	87.8	87.8	74.8	74.8	74.7	74.8	74.8	71.1	70.5	69.2	66	66.6	65.5
AB620033 HTNV	96.2	96.2	96	95.8	99.7	100	96.3	96.2	96.3	96.3	96.4	96.4	96.4	96.3	96.3	96.3	88.2	88	88.1	88.2	88	74.9	75	74.8	74.9	74.8	71.1	70.5	69.2	66	66.5	65.6
PV600330 HTNV	96	96	95.7	95.6	99.6	99.5	100	99.2	99.4	99.4	99.8	99.8	99.7	99.7	99.5	99.4	87.9	87.8	87.6	87.7	87.8	74.6	74.7	74.7	74.7	74.7	71.3	70.3	69.1	66.2	66.4	65.8
PV600322 HTNV	95.9	95.9	95.7	95.5	99.5	99.4	99.6	100	99.7	99.7	99.3	99.3	99.2	99.1	99.3	99.2	87.8	87.6	87.5	87.6	87.7	74.7	74.7	74.8	74.8	74.8	71.4	70.3	69	66.1	66.3	65.8
PV600323 HTNV	96.1	96.1	95.9	95.7	99.7	99.6	99.8	99.7	100	99.8	99.4	99.5	99.4	99.3	99.5	99.4	87.9	87.8	87.6	87.7	87.8	74.7	74.8	74.7	74.8	74.7	71.4	70.3	69.1	66.1	66.3	65.8
PV600332 HTNV	96.1	96	95.8	95.7	99.7	99.6	99.8	99.7	99.9	100	99.4	99.5	99.4	99.3	99.4	99.4	87.9	87.7	87.6	87.7	87.8	74.7	74.8	74.8	74.8	74.8	71.3	70.2	69	66.1	66.3	65.8
PV600324 HTNV	96.2	96.1	95.9	95.7	99.7	99.6	99.8	99.7	99.9	99.9	100	99.8	99.8	99.7	99.5	99.4	87.9	87.7	87.7	87.7	87.8	74.7	74.7	74.7	74.8	74.7	71.3	70.3	69.2	66.2	66.4	65.8
PV600327 HTNV	96.1	96	95.8	95.7	99.7	99.6	99.8	99.7	100	99.9	99.9	100	99.8	99.7	99.6	99.5	87.9	87.8	87.7	87.8	87.9	74.7	74.7	74.7	74.8	74.7	71.4	70.3	69.2	66.2	66.4	65.8
PV600326 HTNV	96	95.9	95.7	95.6	99.6	99.5	99.7	99.6	99.8	99.8	99.8	99.8	100	99.7	99.5	99.4	87.9	87.8	87.6	87.7	87.8	74.7	74.7	74.7	74.8	74.6	71.4	70.3	69.2	66.2	66.4	65.8
PV600328 HTNV	95.9	95.8	95.6	95.5	99.5	99.4	99.6	99.5	99.7	99.7	99.7	99.7	99.6	100	99.4	99.3	87.8	87.7	87.6	87.6	87.8	74.6	74.6	74.7	74.7	74.6	71.3	70.3	69.1	66.1	66.2	65.7
PV600325 HTNV	96	95.9	95.7	95.6	99.6	99.5	99.7	99.6	99.8	99.8	99.8	99.8	99.7	99.6	100	99.5	87.8	87.7	87.6	87.7	87.8	74.6	74.6	74.7	74.8	74.7	71.4	70.3	69.1	66.2	66.3	65.7
PV600329 HTNV	95.8	95.7	95.6	95.4	99.4	99.3	99.5	99.4	99.7	99.6	99.6	99.7	99.5	99.4	99.5	100	87.8	87.7	87.6	87.7	87.8	74.7	74.7	74.7	74.8	74.7	71.5	70.4	69.1	66.1	66.4	65.8
KT885047 HTNV	95.9	96.1	95.8	95.7	98.8	98.9	98.7	98.7	98.8	98.8	98.8	98.8	98.7	98.6	98.7	98.5	100	96.5	95.1	95.1	94.2	74.3	74.3	74.4	74.5	74.5	70.9	70.2	68.9	66.1	66.5	65.9
PQ212937 HTNV	95.9	96	95.7	95.6	98.7	98.8	98.4	98.4	98.6	98.5	98.5	98.5	98.4	98.3	98.4	98.2	99.5	100	95.4	95.4	94	74.6	74.5	74.5	74.5	74.5	70.7	70.1	68.6	66.1	66	65.8
KX687237 HTNV	96	96.1	95.9	95.7	98.6	98.8	98.4	98.4	98.6	98.5	98.6	98.5	98.4	98.3	98.4	98.2	99.4	99.2	100	99.6	94.2	74.5	74.3	74.4	74.5	74.6	70.8	70.2	68.7	66	66.6	65.8
MK548667 HTNV	95.9	96	95.8	95.7	98.5	98.8	98.4	98.3	98.5	98.5	98.5	98.5	98.4	98.3	98.4	98.3	99.3	99.1	99.8	100	94.2	74.5	74.4	74.4	74.5	74.6	70.9	70.3	68.6	66	66.6	65.9
KY594712 HTNV	95.8	95.9	95.7	95.6	98.8	99	98.7	98.7	98.8	98.8	98.8	98.8	98.7	98.6	98.7	98.5	99.4	99.2	99.2	99.2	100	74.6	74.4	74.6	74.6	74.6	70.7	70.2	68.4	65.9	66.8	65.6
JX853574 SEOV	85.8	85.8	85.5	85.3	85.7	85.7	85.6	85.6	85.7	85.7	85.7	85.7	85.6	85.5	85.6	85.5	85.5	85.5	85.4	85.3	85.5	100	97	95.9	95.9	95.7	70.9	70.5	68.7	65.9	66	65.3
MT711942 SEOV	85.7	85.7	85.4	85.2	85.6	85.6	85.5	85.5	85.6	85.6	85.6	85.6	85.5	85.4	85.5	85.4	85.3	85.3	85.2	85.2	85.3	99.4	100	95.9	96	95.6	70.6	70.4	68.5	65.8	66	65.3
OK500096 SEOV	85.7	85.7	85.4	85.2	85.6	85.6	85.4	85.5	85.5	85.5	85.5	85.5	85.4	85.3	85.4	85.3	85.2	85.2	85.2	85.2	85.2	99.2	99.3	100	97.6	95.9	70.3	70.4	68.6	65.4	66.1	65.3
MF149938 SEOV	85.6	85.7	85.4	85.3	85.6	85.6	85.4	85.5	85.5	85.5	85.5	85.5	85.4	85.3	85.4	85.3	85.3	85.3	85.1	85.1	85.2	99.3	99.3	99.4	100	96	70.7	70.3	68.4	65.5	66	65.4
KX289952 SEOV	85.6	85.6	85.3	85.2	85.6	85.6	85.5	85.5	85.6	85.6	85.6	85.6	85.5	85.4	85.5	85.4	85.5	85.5	85.2	85.2	85.5	99.3	99.2	99	99.2	100	70.7	70.4	68.7	65.5	66.2	65.7
KJ857320 KKMV	77.8	77.6	77.4	77.3	77.8	77.8	77.7	77.7	77.8	77.8	77.8	77.8	77.7	77.6	77.7	77.6	77.6	77.5	77.3	77.4	77.8	76.1	76.1	75.9	75.9	76.2	100	79.2	71.4	65.4	65.8	66.1
MH499473 ARTV	77.3	77	76.9	76.8	77.3	77.4	77.3	77.2	77.3	77.3	77.3	77.3	77.3	77.2	77.2	77.2	77.2	77.1	76.9	76.9	77.3	75.9	75.8	75.9	75.9	76	92	100	71.2	66.4	66.5	66.3
NC034399 JJUV	74	74.1	73.8	73.7	73.7	73.9	73.8	73.8	73.9	73.9	73.9	73.9	73.8	73.7	73.8	73.8	73.6	73.5	73.5	73.5	73.5	73.5	73.3	73.5	73.5	73.5	76.9	77.2	100	65.6	64.9	65.5
JX028271 MUJV	68.8	68.5	68.5	68.4	68.5	68.5	68.6	68.5	68.6	68.6	68.7	68.6	68.6	68.5	68.6	68.5	68.5	68.5	68.5	68.5	68.7	68.4	68.2	68.4	68.3	68.4	68.3	68.5	67.1	100	78.7	76.8
MZ014471 PUUV	69.3	69.1	68.9	68.9	69.3	69.4	69.3	69.2	69.3	69.3	69.3	69.3	69.3	69.2	69.3	69.2	69.2	69.2	69.1	69.1	69.4	68.5	68.5	68.5	68.5	68.5	68.4	69.3	67.2	92	100	76.4
KJ857311 KHAV	68.2	68.1	68	67.9	68.1	68.2	68.1	68	68.1	68.1	68.1	68.1	68.1	68	68.1	68	68.1	68	67.9	68	68.2	67.9	67.9	67.8	67.9	68.1	67.8	68.1	65.3	87.7	87.8	100
