# Supplementary material for: A molecular survey of orthohantaviruses in rodents across the tri-border region of China, Russia, and North Korea
Source: PLoS Negl Trop Dis. 2026 Apr 20;20(4):e0014134. doi: 10.1371/journal.pntd.0014134 (PMC13120696; doi:10.1371/journal.pntd.0014134)
Supplement: S2 Data — (XLSX) [file pntd.0014134.s002.xlsx]

## Sheet: M
Extended Data 2. Raw data for the nucleotide (upper right) and amino acid (lower left) sequence similarity of the glycoprotein precursor gene sequences of the identified Hantaan virus and Amur virus strains.
	AB620029 AMRV	JX473003 AMRV	PV600342 AMRV	KC136243 AMRV	KJ857334 HTNV	AB620032 HTNV	PV600341 HTNV	PV600333 HTNV	PV600334 HTNV	PV600343 HTNV	PV600335 HTNV	PV600338 HTNV	PV600337 HTNV	PV600339 HTNV	PV600335 HTNV	PV600340 HTNV	KT885048 HTNV	PQ247660 HTNV	KX687227 HTNV	MK548658 HTNV	KY594715 HTNV	JX853576 SEOV	MT711948 SEOV	OK500097 SEOV	MF149942 SEOV	KX289953 SEOV	KJ857337 KKMV	MG913806 ARTV	NC034404 JJUV	JX028272 MUJV	MZ014468 PUUV	KJ857340 KHAV
AB620029 AMRV	100	93.4	93.1	93.1	81.3	81.6	81.3	81.3	81.5	81.3	81.3	81.4	81.4	81.4	81.5	81.5	81.4	81.5	81	81.1	81	72.2	72	72	71.9	72.1	63.5	64.4	61.4	57.9	58.1	59
JX473003 AMRV	98.7	100	96.3	96.1	80.5	80.5	80.7	80.8	80.8	80.7	80.7	80.7	80.8	80.8	80.8	80.8	79.9	80.5	80	80	79.8	72.4	72.5	72.5	71.9	72.1	63.6	64.1	61.7	58.2	58	59.1
PV600342 AMRV	99	99.3	100	98.3	80.7	80.6	80.7	80.8	80.8	80.8	80.6	80.7	80.7	80.7	80.8	80.8	80.2	80.7	80	80.1	79.9	71.9	71.9	71.9	71.6	71.8	63.4	64.2	61.4	58.2	57.9	59.2
KC136243 AMRV	98.4	98.9	99.4	100	80.5	80.6	80.6	80.8	80.8	80.7	80.6	80.7	80.7	80.7	80.7	80.8	79.9	80.5	79.9	80	79.7	72	71.9	71.9	71.7	71.7	63.4	63.9	61.3	58.1	57.9	59
KJ857334 HTNV	92.5	92.5	92.5	92.1	100	96.9	97.5	97.4	97.3	97.4	97.5	97.6	97.6	97.5	97.6	97.5	87.8	88.4	87.5	87.5	88.1	72.5	72.1	72.1	72.1	72.6	64.2	64.2	62.3	58.5	57.4	58.4
AB620032 HTNV	92.5	92.6	92.6	92.2	99	100	96.8	96.7	96.7	96.7	96.9	96.9	96.9	96.9	96.9	96.9	88	88.4	87.6	87.5	87.9	72.2	72	72	72	72.3	63.9	64.4	62	58.3	57.3	58.4
PV600341 HTNV	92.3	92.2	92.3	91.8	99.3	98.7	100	99.3	99.5	99.5	99.7	99.8	99.8	99.7	99.7	99.5	88.1	88.5	87.8	87.8	88.3	72.4	72.1	72.1	72	72.4	63.6	64.2	62.2	58.3	57.4	58.2
PV600333 HTNV	92.5	92.5	92.5	92	99.4	98.8	99.5	100	99.6	99.6	99.3	99.4	99.4	99.4	99.4	99.3	88	88.5	87.7	87.7	88.2	72.5	72.1	72.1	72	72.3	63.8	64.2	62.2	58.4	57.4	58.3
PV600334 HTNV	92.5	92.5	92.5	92	99.6	99	99.7	99.7	100	99.7	99.5	99.5	99.5	99.5	99.5	99.4	88	88.5	87.7	87.7	88.3	72.6	72.2	72.2	72.1	72.4	63.8	64.2	62.1	58.5	57.5	58.3
PV600343 HTNV	92.3	92.2	92.3	91.8	99.3	98.7	99.5	99.5	99.7	100	99.5	99.5	99.6	99.6	99.6	99.4	88.1	88.5	87.8	87.8	88.3	72.5	72.1	72.1	72	72.4	63.8	64.2	62.2	58.4	57.5	58.4
PV600335 HTNV	92.5	92.4	92.5	92	99.5	98.9	99.7	99.7	99.9	99.7	100	99.8	99.9	99.8	99.7	99.5	88.1	88.5	87.8	87.8	88.3	72.5	72.1	72.1	72	72.4	63.6	64.1	62.2	58.3	57.3	58.2
PV600338 HTNV	92.5	92.5	92.5	92	99.6	99	99.7	99.7	100	99.7	99.9	100	99.9	99.9	99.7	99.5	88.2	88.6	87.9	87.9	88.4	72.5	72.1	72.1	72.1	72.4	63.6	64.2	62.2	58.4	57.5	58.4
PV600337 HTNV	92.5	92.5	92.5	92	99.6	99	99.7	99.7	100	99.7	99.9	100	100	99.9	99.8	99.6	88.2	88.6	88	88	88.4	72.5	72.1	72.1	72.1	72.4	63.6	64.3	62.2	58.4	57.5	58.3
PV600339 HTNV	92.5	92.4	92.5	91.9	99.5	98.9	99.7	99.7	99.9	99.7	99.8	99.9	99.9	100	99.7	99.6	88.1	88.6	87.9	87.9	88.4	72.5	72.1	72.1	72.1	72.4	63.6	64.2	62.2	58.3	57.4	58.2
PV600335 HTNV	92.5	92.5	92.5	92	99.6	99	99.7	99.7	100	99.7	99.9	100	100	99.9	100	99.6	88.2	88.7	87.9	87.9	88.4	72.6	72.2	72.2	72.2	72.6	63.8	64.3	62.2	58.3	57.5	58.3
PV600340 HTNV	92.5	92.5	92.5	92	99.4	99	99.6	99.6	99.8	99.6	99.7	99.8	99.8	99.7	99.8	100	88.1	88.4	87.7	87.7	88.3	72.6	72.2	72.2	72.2	72.6	63.7	64.3	62.2	58.3	57.4	58.4
KT885048 HTNV	92.5	92.3	92.3	91.8	98	97.6	97.7	97.7	97.9	97.7	97.8	97.9	97.9	97.8	97.9	97.7	100	95.6	94.5	94.5	95.6	72.3	72.4	72.4	72.2	72.8	63.4	64.6	61.5	58.1	57.3	58.7
PQ247660 HTNV	92.5	92.4	92.3	91.8	98.1	97.7	97.7	97.8	98	97.7	97.9	98	98	97.9	98	97.8	98.7	100	95.4	95.5	95.4	72.3	72.3	72.3	72.4	72.8	63.6	64.5	61.9	58.1	57.3	58.6
KX687227 HTNV	92.5	92.4	92.4	91.9	97.5	97.2	97.1	97.2	97.4	97.1	97.3	97.4	97.4	97.3	97.4	97.2	98.4	98.6	100	99.5	94.3	72.1	72	72	72.2	72.4	64	64.8	61.6	57.8	56.9	58.7
MK548658 HTNV	92.6	92.5	92.5	92.1	97.7	97.5	97.4	97.5	97.7	97.4	97.6	97.7	97.7	97.6	97.7	97.5	98.6	98.9	99.7	100	94.3	72.1	72	72	72.2	72.4	63.9	64.8	61.5	57.9	57	58.6
KY594715 HTNV	92.5	92.4	92.4	91.9	97.7	97.2	97.3	97.4	97.6	97.3	97.5	97.6	97.6	97.5	97.6	97.4	98.8	98.5	98.4	98.4	100	72.4	72.2	72.2	72.5	72.7	63.7	64.5	61.6	58	57.3	58.5
JX853576 SEOV	77	77	76.8	76.8	77.1	76.9	76.8	77	77	76.8	76.9	77	77	76.9	77	76.9	77.3	76.9	77.2	77.1	77.5	100	97.6	97.6	96.5	96.1	62.3	62.1	61.1	58.8	57.9	59.5
MT711948 SEOV	77.2	77.2	77	76.9	77.4	77.2	77	77.3	77.3	77	77.2	77.3	77.3	77.2	77.3	77.2	77.5	77.2	77.5	77.4	77.8	99.7	100	100	96.2	96.1	62.3	62.1	61.1	58.8	58	59.2
OK500097 SEOV	77.2	77.2	77	76.9	77.4	77.2	77	77.3	77.3	77	77.2	77.3	77.3	77.2	77.3	77.2	77.5	77.2	77.5	77.4	77.8	99.7	100	100	96.2	96.1	62.3	62.1	61.1	58.8	58	59.2
MF149942 SEOV	77.1	77.1	76.9	76.8	77.3	77.1	76.9	77.2	77.2	76.9	77.1	77.2	77.2	77.1	77.2	77.1	77.5	77.1	77.4	77.3	77.7	99.2	99.4	99.4	100	95.9	62.2	62	61.1	59	58	59.5
KX289953 SEOV	77.1	77	76.8	76.8	77.1	77	76.8	77	77	76.8	76.9	77	77	76.9	77	76.9	77.3	76.9	77.2	77.1	77.5	99.2	99.4	99.4	99	100	62.3	61.9	61.2	58.7	58.1	59.3
KJ857337 KKMV	61	60.9	60.8	60.9	61.2	61.3	60.8	61.1	61.1	60.9	61.1	61.1	61.1	61	61.1	61	61.3	61.2	61.6	61.6	61.3	59.5	59.5	59.5	59.4	59.4	100	78.1	66.4	56.1	57.3	57.1
MG913806 ARTV	61.5	61.6	61.8	61.8	62.2	62.4	62	62.3	62.3	62	62.3	62.3	62.3	62.2	62.3	62.4	61.8	61.9	62.1	62.1	61.9	59.8	59.8	59.8	59.7	59.7	88	100	65.1	55.8	57.3	56.5
NC034404 JJUV	57.3	57.4	57.5	57.3	57.8	57.9	57.8	57.8	58	57.8	58	58	58	57.9	58	57.9	57.7	57.8	58	58.1	57.5	56.1	56.1	56.1	56.1	56	65	65.5	100	57.2	58.1	58.4
JX028272 MUJV	54.4	54.6	54.6	54.3	54.8	54.8	54.5	54.6	54.7	54.6	54.7	54.7	54.7	54.6	54.7	54.6	54.7	54.5	54.8	54.9	54.5	53.9	53.9	53.9	53.9	53.9	51.6	52.2	52.6	100	77	74.6
MZ014468 PUUV	53.7	53.8	54.1	54	53.3	53.5	53.1	53.4	53.3	53.3	53.3	53.3	53.3	53.3	53.3	53.3	53.3	53.3	53.5	53.6	53.2	53.3	53.2	53.2	53.2	53.3	51.8	52.7	52.3	90.4	100	74.8
KJ857340 KHAV	55.1	55.2	55.2	54.9	54.6	54.8	54.5	54.7	54.7	54.6	54.7	54.7	54.7	54.6	54.7	54.8	54.6	54.4	54.6	54.6	54.2	55.2	55.2	55.2	55	55.2	51.7	52.3	53.1	85.7	83.7	100
