# Supplementary material for: A molecular survey of orthohantaviruses in rodents across the tri-border region of China, Russia, and North Korea
Source: PLoS Negl Trop Dis. 2026 Apr 20;20(4):e0014134. doi: 10.1371/journal.pntd.0014134 (PMC13120696; doi:10.1371/journal.pntd.0014134)
Supplement: S3 Data — (XLSX) [file pntd.0014134.s003.xlsx]

## Sheet: S
Extended Data 3. Nucleotide sequence similarity of S segment (upper right) and amino acid sequence similarity of NP (lower left) of hantaviruses.
	AB620028 AMRV	JX473004 AMRV	PV600353 AMRV	KC136244 AMRV	KJ857347 HTNV	AB620031 HTNV	PV600352 HTNV	PV600344 HTNV	PV600345 HTNV	PV600354 HTNV	PV600346 HTNV	PV600349 HTNV	PV600348 HTNV	PV600350 HTNV	PV600347 HTNV	PV600351 HTNV	KT885049 HTNV	PQ247675 HTNV	KX687232 HTNV	MK548649 HTNV	KY594718 HTNV	JX853575 SEOV	MT711954 SEOV	OK500098 SEOV	MF149947 SEOV	KX289954 SEOV	KJ857341 KKMV	MG888402 ARTV	NC034398 JJUV	JX028273 MUJV	MZ014465 PUUV	KJ857344 KHAV
AB620028 AMRV	100	90.7	91.1	90.3	85.3	85.2	84.8	85.2	84.8	84.8	84.8	84.9	85.1	84.9	85.1	85	83.1	83.8	84.6	84.6	84.1	74.9	75.5	74.9	74.7	75.4	62.7	61.9	64	63.3	61.8	63.2
JX473004 AMRV	99.5	100	95.4	95.6	84.3	84.8	84.8	85.1	85	85	85	84.9	85.1	84.9	85.1	85	83.2	83.3	84.2	84	84.1	74.6	74.9	74.8	74.6	74.7	62.1	63	63.4	62.8	62.2	63.3
PV600353 AMRV	99.5	99.5	100	97.4	84.1	84.1	84.2	84.6	84.7	84.4	84.3	84.4	84.4	84.4	84.5	84.3	83	83.1	84.1	84.1	84	73.9	74.3	74.3	74.3	74.4	61.4	62.6	63.6	63.1	61.9	63.2
KC136244 AMRV	99.1	99.1	99.1	100	84	84.1	84.1	84.5	84.4	84.3	84.1	84.2	84.4	84.2	84.4	84.3	83.3	83.4	84.4	84.4	84.1	74.2	74.5	74.6	74.3	74.6	61.8	63.4	63.7	62.7	62.1	63.5
KJ857347 HTNV	97	97.5	97	96.8	100	97.5	93.9	94.1	94.3	94.1	94	94.1	94.1	94.1	94.1	94	88.4	89	89.4	89.3	89.6	74.4	75	74.5	74.8	74.9	62.1	61.6	63	63.1	61	63
AB620031 HTNV	97.7	98.2	97.7	97.5	99.3	100	94.7	94.7	94.8	95	94.8	94.9	94.7	94.9	94.9	94.8	88.9	89.7	90.3	90.3	90.1	74.9	75.6	74.8	75.1	75.2	62.1	61.7	63.7	62.5	60.8	62.5
PV600352 HTNV	97.2	97.7	97.2	97	98.8	99.5	100	99.5	99.3	99.7	99.8	99.8	99.7	99.8	99.7	99.8	87.7	88.3	89.3	89.2	88.6	74.4	74.9	74.3	74.3	74.3	62.2	60.7	63	62.8	61.1	62.1
PV600344 HTNV	97.7	98.2	97.7	97.5	99.3	100	99.5	100	99.5	99.5	99.5	99.6	99.8	99.6	99.5	99.5	87.8	88.4	89.4	89.3	88.6	74.4	74.7	74.3	74.5	74.3	62.2	60.8	62.9	63	61.1	62.5
PV600345 HTNV	97.7	98.2	97.7	97.5	99.3	100	99.5	100	100	99.5	99.4	99.5	99.5	99.5	99.3	99.4	88	88.5	89.4	89.3	88.8	74.4	74.7	74.3	74.5	74.3	62.2	60.8	62.9	62.9	61.2	62.1
PV600354 HTNV	97.7	98.2	97.7	97.5	99.3	100	99.5	100	100	100	99.8	99.8	99.7	99.8	99.7	99.8	87.9	88.4	89.5	89.3	88.9	74.6	75.1	74.5	74.5	74.4	62.4	60.9	63.1	63	61.2	62.2
PV600346 HTNV	97.7	98.2	97.7	97.5	99.3	100	99.5	100	100	100	100	99.9	99.8	99.9	99.8	99.8	87.8	88.4	89.4	89.3	88.7	74.6	75	74.5	74.5	74.4	62.4	60.8	63.1	63.1	61.3	62.1
PV600349 HTNV	97.7	98.2	97.7	97.5	99.3	100	99.5	100	100	100	100	100	99.8	100	99.8	99.9	87.9	88.4	89.5	89.3	88.7	74.6	75	74.5	74.5	74.4	62.4	60.8	63.1	63	61.3	62.2
PV600348 HTNV	97.7	98.2	97.7	97.5	99.3	100	99.5	100	100	100	100	100	100	99.8	99.7	99.8	87.8	88.4	89.4	89.3	88.7	74.6	74.9	74.5	74.5	74.4	62.5	60.9	63.1	63.1	61.4	62.4
PV600350 HTNV	97.7	98.2	97.7	97.5	99.3	100	99.5	100	100	100	100	100	100	100	99.8	99.9	87.9	88.4	89.5	89.3	88.7	74.6	75	74.5	74.5	74.4	62.4	60.8	63.1	63	61.3	62.2
PV600347 HTNV	97.7	98.2	97.7	97.5	99.3	100	99.5	100	100	100	100	100	100	100	100	99.8	88	88.3	89.5	89.3	88.7	74.6	75	74.5	74.5	74.4	62.4	60.8	63.2	63	61.3	62.2
PV600351 HTNV	97.7	98.2	97.7	97.5	99.3	100	99.5	100	100	100	100	100	100	100	100	100	87.9	88.4	89.5	89.3	88.7	74.6	75	74.5	74.5	74.4	62.5	60.9	63.1	63.1	61.4	62.3
KT885049 HTNV	96.5	97	96.5	96.3	98.2	98.8	98.4	98.8	98.8	98.8	98.8	98.8	98.8	98.8	98.8	98.8	100	95.6	95.4	95.3	95.2	74.4	75.1	74.6	74.5	75.1	62	61.8	63.7	62.1	60.3	61.2
PQ247675 HTNV	97.5	97.9	97.5	97.2	99.1	99.8	99.3	99.8	99.8	99.8	99.8	99.8	99.8	99.8	99.8	99.8	99.1	100	96.7	96.6	95.9	74.9	75.6	75	75.1	75.4	62.6	61.4	63.7	63.4	60.9	61.5
KX687232 HTNV	97.5	97.9	97.5	97.2	99.1	99.8	99.3	99.8	99.8	99.8	99.8	99.8	99.8	99.8	99.8	99.8	99.1	100	100	99.5	95.6	74.9	75.6	75	75.1	75.4	62.8	61.2	63.7	63.1	61	61.8
MK548649 HTNV	97.2	97.7	97.2	97	98.8	99.5	99.1	99.5	99.5	99.5	99.5	99.5	99.5	99.5	99.5	99.5	98.8	99.8	99.8	100	95.6	74.8	75.5	75.1	75	75.4	63.1	61.3	63.6	63.1	61	61.8
KY594718 HTNV	97.5	97.9	97.5	97.2	99.1	99.8	99.3	99.8	99.8	99.8	99.8	99.8	99.8	99.8	99.8	99.8	99.1	100	100	99.8	100	75.4	75.9	75.5	75.4	76.1	62.1	61.5	63.1	63.2	61	61.7
JX853575 SEOV	83.4	83.4	83.2	82.9	83.2	83.6	83.4	83.6	83.6	83.6	83.6	83.6	83.6	83.6	83.6	83.6	83.6	83.9	83.9	83.6	83.9	100	97.9	96.9	97.2	96.4	61.6	60.2	63.1	63.3	62.4	63.1
MT711954 SEOV	83.4	83.4	83.2	82.9	83.2	83.6	83.4	83.6	83.6	83.6	83.6	83.6	83.6	83.6	83.6	83.6	83.6	83.9	83.9	83.6	83.9	100	100	97.2	97.4	96.9	61.3	60.2	63.1	63.4	62.6	63
OK500098 SEOV	83.2	83.2	82.9	82.7	82.9	83.4	83.2	83.4	83.4	83.4	83.4	83.4	83.4	83.4	83.4	83.4	83.4	83.6	83.6	83.4	83.6	99.8	99.8	100	97.9	97	61.1	60.2	63.1	63.4	62.2	63.2
MF149947 SEOV	83.2	83.2	82.9	82.7	82.9	83.4	83.2	83.4	83.4	83.4	83.4	83.4	83.4	83.4	83.4	83.4	83.4	83.6	83.6	83.4	83.6	99.8	99.8	100	100	96.8	61.5	60.1	63.2	63.6	62.1	62.9
KX289954 SEOV	82.7	82.7	82.5	82.3	82.5	82.9	82.7	82.9	82.9	82.9	82.9	82.9	82.9	82.9	82.9	82.9	82.9	83.2	83.2	82.9	83.2	98.8	98.8	99.1	99.1	100	61	60.1	62.8	63.1	61.7	63.3
KJ857341 KKMV	62.2	62.4	62.2	62.4	62	62.7	62.2	62.7	62.7	62.7	62.7	62.7	62.7	62.7	62.7	62.7	63.1	62.9	62.9	62.9	62.9	59.9	59.9	59.9	59.9	59.7	100	73.3	63.9	59.8	60.7	59.7
MG888402 ARTV	61.3	61.5	61.3	61.8	61.3	61.8	61.3	61.8	61.8	61.8	61.8	61.8	61.8	61.8	61.8	61.8	62.2	62	62	62	62	59.7	59.7	59.7	59.7	59.4	83.4	100	64.4	61.5	60	61.5
NC034398 JJUV	62.7	62.7	62.4	62.7	62.2	62.7	62.2	62.7	62.7	62.7	62.7	62.7	62.7	62.7	62.7	62.7	63.1	62.9	62.9	62.9	62.9	62.2	62.2	62.2	62.2	62	64.3	63.8	100	60.9	60.4	60
JX028273 MUJV	61.1	61.1	60.8	61.1	60.8	61.3	60.8	61.3	61.3	61.3	61.3	61.3	61.3	61.3	61.3	61.3	61.3	61.5	61.5	61.8	61.5	62.4	62.4	62.2	62.2	62	59	58.8	58.5	100	79.8	77.8
MZ014465 PUUV	61.3	61.3	61.1	61.3	60.8	61.1	60.6	61.1	61.1	61.1	61.1	61.1	61.1	61.1	61.1	61.1	61.1	61.3	61.3	61.5	61.3	62.7	62.7	62.4	62.4	62.2	58.5	59.2	58.5	93.8	100	76
KJ857344 KHAV	61.3	61.3	61.1	61.5	61.3	61.5	61.1	61.5	61.5	61.5	61.5	61.5	61.5	61.5	61.5	61.5	61.5	61.8	61.8	62	61.8	62.4	62.4	62.2	62.2	62	58.5	59.7	57.4	86.9	87.6	100
